# Supplementary material for: Post-Harvest Application of Nanoparticles of Titanium Dioxide (NPs-TiO2) and Ethylene to Improve the Coloration of Detached Apple Fruit
Source: Foods. 2023 Aug 21;12(16):3137. doi: 10.3390/foods12163137 (PMC10453011; doi:10.3390/foods12163137)
Supplement: Supplementary file 1 [file foods-12-03137-s001.zip]

Archive with 7 entries (7 files):
- supplementary  table S1.xlsx
- supplementary  table S2.xlsx
- supplementary  table S3.xlsx
- supplementary Figure S1.tif
- supplementary Figure S2.tif
- supplementary Figure S3.tif
- supplementary Figure S4.tif
