# Supplementary material for: Post-Harvest Application of Nanoparticles of Titanium Dioxide (NPs-TiO2) and Ethylene to Improve the Coloration of Detached Apple Fruit
Source: Foods. 2023 Aug 21;12(16):3137. doi: 10.3390/foods12163137 (PMC10453011; doi:10.3390/foods12163137)
Supplement: Supplementary file 1 [file foods-12-03137-s001.zip › supplementary table S1.xlsx]

## Sheet: tableS1
Quality evaluation of RNA-Seq data.
Sample	RawReads	RawBases	CleanReads	CleanBases	ValidBases	Q30	GC
ck_1	49.03M	7.35G	47.66M	6.96G	0.9465	0.9192	0.4658
ck_2	47.93M	7.19G	46.47M	6.76G	0.9404	0.913	0.4596
ck_3	46.46M	6.97G	45.10M	6.57G	0.9432	0.9142	0.4657
Ethephon_1	47.87M	7.18G	46.50M	6.75G	0.9407	0.9169	0.4762
Ethephon_2	48.18M	7.23G	46.45M	6.64G	0.9194	0.9133	0.4471
Ethephon_3	48.85M	7.33G	47.37M	6.76G	0.9232	0.9133	0.4649
NPs-TiO2_1	47.61M	7.14G	46.26M	6.76G	0.947	0.9162	0.4693
NPs-TiO2_2	47.35M	7.10G	46.13M	6.67G	0.9389	0.9198	0.4445
NPs-TiO2_3	46.74M	7.01G	45.24M	6.60G	0.9412	0.912	0.4716
