# Supplementary material for: Post-Harvest Application of Nanoparticles of Titanium Dioxide (NPs-TiO2) and Ethylene to Improve the Coloration of Detached Apple Fruit
Source: Foods. 2023 Aug 21;12(16):3137. doi: 10.3390/foods12163137 (PMC10453011; doi:10.3390/foods12163137)
Supplement: Supplementary file 1 [file foods-12-03137-s001.zip › supplementary table S2.xlsx]

## Sheet: Sheet1
Primers used for gene expression analysis
Gene Name	Forward	Reverse
MdActin	TGACCGAATGAGCAAGGAAATTACT	TACTCAGCTTTGGCAATCCACATC
MD01G1118300	GGAGAATTGCGTTGCCTT	CTTTGGGAGATTGCGTGAA
MD08G1168600	AGATGGAGATAATGAGCAATGG	GCCGTACTTCTTGGTCTTG
MD03G1001100	GAGGCTGGAGAAAGAAGTTG	TGTTGTGGAGGATGAAGGT
MD06G1071600	GTTCTGTCACTTGGCTTGG	ATGTTGTGGAGGATGAAGGT
MD15G1246200	CTGTCCATAGCCACATTCC	TCTCCAAGTCCTGCGATT
MD08G1242900	TTCTCAAACCTCCCTTACCT	GATGTCGTAACCACCAATCTT
MD04G1146400	AATAGAATCGTGGCATTGGAG	GAGTCTTCATCGTCCTTCTTC
MD09G1022600	GATTGTTGACTGGACCGATAG	TCTGTATCCTTCACCATCACTA
MD10G1085400	GAGAATGGCAGGCAGATG	CCACCACAGCAACAAGAA
MD13G1233600	GGTTGAGCATCCTGTGAC	TGAATGTCCTCTGAGCACTA
MD08G1163100	ATGCTGATGGTTGTCTTGAG	CCAATCTTCCACTGTGACTC
MD16G1111600	TGGCAGGAGGTCATTGAT	GCACTGTAGTTGGCTTGT
MdPAL	AGCAGCACAACCAAGATG	TTCCTCAAGTTCTCCTCCAA
MdCHS	GGAGACAACTGGAGAAGGACTGGAA	CGACATTGATACTGGTGTCTTC
MdCHI	GGGATAACCTCGCGGCCAAA	GCATCCATGCCGGAAGCTACAA
MdUFGT	CCACCGCCCTTCCAAACACTCT	CACCCTTATGTTACGCGGCATGT
MdMYB1	AAGACCTCAGCCCCAAAAATTCAA	CTTTTGAATGATTCCAAAGGTCCG
MdDFR	GATGCTACAATTCACGAACTTG	ACCCTATCTCCCTCAACTTC
MdLDOX	CCAAGTGAAGCGGGTTGTGCT	CAAAGCAGGCGGACAGGAGTAGC
MdF3H	TGTCCATAGCCACATTCCA	TTCTCCAAGTCCTGCGATT
MdHY5	TGAAGAGGTTGTTGAGGAA	TTCTGCAAAGTGGAAAGC
MdCOP1	GCCACATGAACGAGAAGAA	CCAACATACCGCACTGATAA
MdUVR8	GAGTCTTTGAGTGTTGATGGAT	CGGATTCAGGAACGCTTG
MdERF3	TATGACAGAGCCGCTTACA	TGACGGTTCGGATGATGA
MdEIL1	GGGTTTGATGCTTTGGGACTTGG	TTGACTGGTTCACCTGCTGTTGA
MdACS1	ACAGCCTCTCTAAGGATCTTGGTCT	TTTGGTTCTCGGCTATGTAGTTCTT
MdACO1	CAGTCGGATGGGACCAGAA	GCTTGGAATTTCAGGCCAGA
