# Supplementary material for: Post-Harvest Application of Nanoparticles of Titanium Dioxide (NPs-TiO2) and Ethylene to Improve the Coloration of Detached Apple Fruit
Source: Foods. 2023 Aug 21;12(16):3137. doi: 10.3390/foods12163137 (PMC10453011; doi:10.3390/foods12163137)
Supplement: Supplementary file 1 [file foods-12-03137-s001.zip › supplementary table S3.xlsx]

## Sheet: Sheet1
Differently expressed genes related to ethylene biosynthesis in apple under different treatment.
Enzymes	Gene ID	FPKM ratio
		FPKM ratio (Ethephon vs ck)	FPKM ratio (NPs-TiO2 vs ck)	FPKM ratio (Ethephon vs NPs-TiO2)
S-adenosylmethionine synthase (AdoMet)	MD04G1091900	1.82443	0.776264	2.35028
	MD04G1187700	4.778	5.13792	0.929948
	MD12G1109900	1.4207	0.234982	6.046
	MD12G1201100	1.48295	5.55943	0.266746
	MD13G1141700	0.854056	0.706055	1.20962
	MD16G1138300	1.08965	1.02416	1.06395
1-aminocyclopropane-1-carboxylic acid synthase (ACC synthase )	MD15G1203500	0.0405183	0.0174972	2.3157
	MD15G1302200	0.405948	0.081041	5.00918
1-aminocyclopropane-1-carboxylate synthase (ACC synthase )	MD06G1090600	0.192274	0.585259	0.328528
	MD14G1111500	1.11406	0.256915	4.33631
1-aminocyclopropane-1-carboxylate oxidase (ACC oxidase )	MD05G1354000	3.36432	1.19762	2.80918
	MD09G1114800	5.15845	3.31445	1.55635
	MD10G1328100	3.45778	0.870953	3.97011
	MD15G1205100	1.52571	2.26965	0.672223
	MD17G1106300	6.26616	0.425703	14.7196
